# Supplementary material for: Effects of Water Restriction and Supplementation on Cognitive Performances and Mood among Young Adults in Baoding, China: A Randomized Controlled Trial (RCT)
Source: Nutrients. 2021 Oct 18;13(10):3645. doi: 10.3390/nu13103645 (PMC8539979; doi:10.3390/nu13103645)
Supplement: Supplementary file 1 [file nutrients-13-03645-s001.zip]

Archive with 1 entries (1 files):
- nutrients-1379668-supplementary.pdf
